# Supplementary material for: IHM-DB: a curated collection of metagenomics data from the Indian Himalayan Region, and automated pipeline for 16S rRNA amplicon-based analysis (AutoQii2)
Source: Database (Oxford). 2023 Jun 3;2023:baad039. doi: 10.1093/database/baad039 (PMC10243898; doi:10.1093/database/baad039)
Supplement: baad039_Supp [file baad039_supp.zip]

Archive with 1 entries (1 files):
- suppl_data/Supplementary file.docx
